# Supplementary material for: Hyaluronic Acid-Modified Cisplatin-Encapsulated Poly(Lactic-co-Glycolic Acid) Magnetic Nanoparticles for Dual-Targeted NIR-Responsive Chemo-Photothermal Combination Cancer Therapy
Source: Pharmaceutics. 2023 Jan 14;15(1):290. doi: 10.3390/pharmaceutics15010290 (PMC9862698; doi:10.3390/pharmaceutics15010290)
Supplement: Supplementary file 1 [file pharmaceutics-15-00290-s001.zip]

Archive with 1 entries (1 files):
- pharmaceutics-2100035-supplementary.pdf
